# Supplementary material for: Diversity and function of methyl-coenzyme M reductase-encoding archaea in Yellowstone hot springs revealed by metagenomics and mesocosm experiments
Source: ISME Commun. 2023 Mar 22;3:22. doi: 10.1038/s43705-023-00225-9 (PMC10033731; doi:10.1038/s43705-023-00225-9)
Supplement: Supplementary file 5 — SI Data 4 [file 43705_2023_225_MOESM5_ESM.xlsx]

## Sheet: Content
SI Data 4. Mesocosm 16S rRNA gene amplicon data.
Sheet	Description
rel abd ASVs	Relative sequence abundance of archaeal 16S rRNA gene ASVs with relative sequence abundance >1%. Taxonomy according to SILVA 132.
rel abd phyla	Relative sequence abundance of phyla with relative sequence abundance >3%. Taxonomy according to SILVA 132.
blastn ASVs vs refDB	Results of blastn search of abundant archaeal 16S rRNA gene ASVs (>1% relative sequence abundance) against reference database with publicly available 16S rRNA genes from MCR-encoding archaea. Only considering ASVs with top hit >95% sequence identity.
blastn ASVs vs MG	Results of blastn search of 16S rRNA gene ASVs related to MCR-encoding archaea against metagenomic 16S rRNA genes (>500 nt) related to MCR-encoding archaea.
max methane	Maximum methane detected in the headspace of mesocosm experiments and incubation time point sampled for 16S rRNA amplicon sequencing.

## Sheet: rel abd ASVs
ASV ID	taxonomy	LCB003.BES.A-	LCB003.BES.B-	LCB003.BES.C-	LCB003.BES.A+	LCB003.BES.B+	LCB003.BES.C+	LCB003.ACE.A-	LCB003.ACE.B-	LCB003.ACE.C-	LCB003.ACE.A+	LCB003.ACE.B+	LCB003.ACE.C+	LCB003.FOR.A-	LCB003.FOR.B-	LCB003.FOR.C-	LCB003.FOR.A+	LCB003.FOR.B+	LCB003.FOR.C+	LCB003.HYD.A-	LCB003.HYD.B-	LCB003.HYD.C-	LCB003.HYD.A+	LCB003.HYD.B+	LCB003.HYD.C+	LCB003.ENV	LCB003.DIC+HYD.A-	LCB003.DIC+HYD.B-	LCB003.DIC+HYD.C-	LCB003.DIC+HYD.A+	LCB003.DIC+HYD.B+	LCB003.DIC+HYD.C+	LCB003.MET.A-	LCB003.MET.B-	LCB003.MET.C-	LCB003.MET.A+	LCB003.MET.B+	LCB003.MET.C+	LCB003.MET+HYD.A-	LCB003.MET+HYD.B-	LCB003.MET+HYD.C-	LCB003.MET+HYD.A+	LCB003.MET+HYD.B+	LCB003.MET+HYD.C+	LCB003.MMA.A-	LCB003.MMA.B-	LCB003.MMA.C-	LCB003.MMA.A+	LCB003.MMA.B+
3aeb24304725475a2f50d83f1cddd4ad	Crenarchaeota; Bathyarchaeia; uncultured archaeon	0	0	0	0	0	0	0	0	0	0	0	0	0	0	0	0	0	0	0	0	0	0	0	0	0	0	0	0	0	0	0	0	0	0	0	0	0	0	0	0	0	0	0	0	0	0	0	0
f9d673877a6156796e7d46db9eb8a987	Crenarchaeota; Bathyarchaeia; uncultured crenarchaeote	0	0	0	0	0	0	0	0	0	0	0	0	0	0	0	0	0	0	0	0	0	0	0	0	0	0	0	0	0	0	0	0	0	0	0	0	0	0	0	0	0	0	0	0	0	0	0	0
197e8c0ae23d306c872ca113d31c6c4f	Crenarchaeota; Bathyarchaeia; uncultured sediment archaeon	0	0	0	0	0	0	0	0	0	0	0	0	0	0	0	0.0625025	0	0.197054	0	0	0	0.0230326	0	0	1.12868	0	0	0	0	0	0	0	0	0	0	0	0	0	0	0	0	0	0	0	0	0	0	0
60e92f692190a6cc3e61b8029bee3770	Crenarchaeota; Bathyarchaeia; uncultured Thermofilum sp.	0	0	0	0	0	0	0	0	0	0	0	0	0	0	0	0	0	0	0	0	0	0	0	0	0	0	0	0	0	0	0	0	0	0	0	0	0	0	0	0	0	0	0	0	0	0	0	0
bdfa75222b0da8b3d97977b0b45dcf2c	Crenarchaeota; Bathyarchaeia; uncultured Thermoprotei archaeon	0	0	0	0	0	0	0	0	0	0	0	0	0	0	0	0	0	0	0	0	0	0	0	0	0	0	0	0	0	0	0	0	0	0	0	0	0	0	0	0	0	0	0	0	0	0	0	0
970b3099badf4f35e1582aa24b61462c	Crenarchaeota; Bathyarchaeia; uncultured Thermoprotei archaeon	0	0	0	0	0	0	0	0	0	0	0	0	0	0	0	0	0	0	0	0	0	0	0	0	0	0	0	0	0	0	0	0	0	0	0	0	0	0	0	0	0	0	0	0	0	0	0	0
66e105ca3f6f878d9c7c44c7de807e48	Crenarchaeota; Bathyarchaeia; uncultured Thermoprotei archaeon	0	0	0	0	0	0	0	0	0	0	0	0	0	0	0	0	0	0	0	0	0	0	0	0	0	0	0	0	0	0	0	0	0	0	0	0	0	0	0	0	0	0	0	0	0	0	0	0
0c09d2cf23e60d6e55a3685d30ae39c1	Crenarchaeota; Bathyarchaeia; uncultured Thermoprotei archaeon	0	0	0	0.0103295	0	0	0	0	0	0	0	0	0.182628	0	0	0.364376	0.250368	0.251478	0	0	0	0.644914	0.120205	0.158144	2.89459	0	0	0	0	0	0	0	0	0	0	0	0	0	0	0	0	0	0	0	0	0	0	0
fcc3ad532a7216e2a30a7cd3a6aff217	Crenarchaeota; Bathyarchaeia	0	0	0	0	0	0	0	0	0	0	0	0	0	0	0	0	0	0	0	0	0	0	0	0	0	0	0	0	0	0	0	0	0	0	0	0	0	0	0	0	0	0	0	0	0	0	0	0
e73570d8e77f8b318f79a134e4b7b04f	Crenarchaeota; Bathyarchaeia	0	0	0	0	0	0	0	0	0	0	0	0	0	0	0	0.00398952	0	0	0	0	0.00923041	0.0307102	0.0801368	0	0.144278	0	0	0	0	0	0	0	0	0	0	0	0	0	0	0	0.25344	0	0	0	0	0	0	0
e5e1aa920eb9871813abcf0abb6294be	Crenarchaeota; Crenarchaeota Incertae Sedis; Aigarchaeales; Caldiarchaeaceae; Candidatus Caldiarchaeum; Aigarchaeota archaeon SCGC AAA471-E14	0.248661	0.252811	0.156152	0	0.199236	0.0731733	0	0	0	0	0	0	0	0	0	0	0	0	0	0	0.0830737	0.084453	0	0	0	0	0	0.0123989	0	0	0	0	0	0	0	0	0	0	0.0148876	0	0	0	0	0	0	0	0	0
9cda7ddd86831540edd79ec6da10f869	Crenarchaeota; Crenarchaeota Incertae Sedis; Aigarchaeales; Caldiarchaeaceae; Candidatus Caldiarchaeum; Aigarchaeota archaeon SCGC AAA471-E14	0.219969	0.172976	0.218613	0.0284062	0.199236	0.0731733	0	0	0	0	0	0	0	0	0	0	0.0266349	0	0	0	0.0299988	0.0921305	0	0	0.278037	0	0	0	0	0	0	0	0	0	0	0	0	0	0	0	0	0	0	0	0	0	0	0
436590bf24128cc295b47bfe0343f3a9	Crenarchaeota; Crenarchaeota Incertae Sedis; Aigarchaeales; Caldiarchaeaceae; Candidatus Caldiarchaeum; Aigarchaeota archaeon SCGC AAA471-E14	0	0	0	0	0	0	0	0	0	0	0	0	0	0	0	0.0146282	0	0	0	0	0	0	0	0	2.14464	0	0	0	0	0	0	0	0	0	0	0	0	0	0	0	0	0	0	0	0	0	0	0
69d6d3252a91e49628516c5562ad9969	Crenarchaeota; Crenarchaeota Incertae Sedis; Aigarchaeales; Caldiarchaeaceae; Candidatus Caldiarchaeum; uncultured archaeon	0	0	0	22.5597	0	0.0383289	12.9719	12.6214	17.4434	19.6135	18.029	17.2634	0.0474834	0	0.50164	14.8623	3.88693	13.7431	0	0	0.145379	0.867562	0.0507533	0	1.7599	0	0	0	0.0133203	0.534683	0	21.0537	23.9785	20.5024	29.7886	31.5075	27.4468	0	0	0	0.19008	0	0	20.7982	23.9343	22.1901	26.2141	27.5606
6e8ea29a578d6de6843942c4f97fc3ce	Crenarchaeota; Crenarchaeota Incertae Sedis; Aigarchaeales; Caldiarchaeaceae; Candidatus Caldiarchaeum; uncultured archaeon	0	0	0	0	0.132824	0	0	0	0	0	0	0	0	0	0	0	0	0	0	0	0	0	0	0	0	0	0	0	0	0	0	0	0	0	0	0	0	0	0	0	0	0	0	0	0	0	0	0
2538cc11c3e43fd047d8d84473f08003	Crenarchaeota; Crenarchaeota Incertae Sedis; Aigarchaeales; Caldiarchaeaceae; Candidatus Caldiarchaeum; uncultured archaeon	0	0	0	2.31123	0	0	2.49033	4.02395	4.03173	3.9154	4.40228	4.98604	0	0	0	0.897642	0	0.72816	0	0	0	0	0	0	0.153296	0	0	0	0	0	0	3.964	2.66887	2.36525	3.16953	3.40793	3.40128	0	0	0	0	0	0	1.92848	2.84387	2.12481	3.4608	3.32664
5107c05a2d4037cf8b56275d20beef0f	Crenarchaeota; Crenarchaeota Incertae Sedis; Aigarchaeales; Caldiarchaeaceae; Candidatus Caldiarchaeum; uncultured archaeon	0	0	0	1.39707	0	0	1.01392	0.8797	1.30981	0.325904	0.398421	0.413145	0	0	0	0.486722	0	0.227081	0	0	0	0	0	0	0.0796537	0	0	0	0	0.0974311	0	1.18313	0.83918	1.21402	1.14236	1.01065	0.748958	0	0	0	0	0	0	1.02171	0.998855	1.3648	0.560028	0.618226
6a557b68cf438faed48233aadf012d20	Crenarchaeota; Crenarchaeota Incertae Sedis; Aigarchaeales; Caldiarchaeaceae; Candidatus Caldiarchaeum; uncultured crenarchaeote	0	0	0	0	0	0	0	0	0	0	0	0	0	0	0	0.16889	0.225509	0.690626	0	0	0.0138456	0.0614203	0	0	1.03249	0	0	0.131429	0.144303	0.499038	0	0	0	0	0	0	0	0	0	0	0	0	0.0407407	0	0	0	0	0
d3212dde62f2563095006227d3989b97	Crenarchaeota; Crenarchaeota Incertae Sedis; Aigarchaeales; Caldiarchaeaceae; Candidatus Caldiarchaeum; uncultured crenarchaeote	0	0	0	0	0	0	0	0	0.00503128	0.369206	0	0	0	0	0	0.33645	0.110091	0.240218	0	0	0.0207684	0.0422265	0.170958	0	0.329135	0	0	0.0173585	0.0566113	2.14586	0.0266904	0	0	0.0523286	1.20052	0	0	0	0	0	0.841781	0.317007	0	0	0	0	0	0
f938b780ff590ca8a4d2e560bbfbce2e	Crenarchaeota; Crenarchaeota Incertae Sedis; Aigarchaeales; Caldiarchaeaceae; Candidatus Caldiarchaeum	0.219969	0.0997938	0.239434	0.0258238	0.27395	0.0383289	0	0	0	0	0	0	0	0	0	1.43756	2.51434	1.95928	1.79808	3.4097	3.29987	6.5144	5.96218	6.61044	1.25342	1.59945	3.54702	1.3986	0.190924	2.52133	4.88657	0	0	0	0.153699	0	0	0	0	0	3.09558	2.80552	1.63333	0	0.0424142	0	0	0
3b41d32b2a28ee84247463c89fa7253c	Crenarchaeota; Crenarchaeota Incertae Sedis; Aigarchaeales; Caldiarchaeaceae; Candidatus Caldiarchaeum	0.17215	0.0864879	0.124922	0.020659	0.0747136	0.0418133	0	0	0	0.0182324	0	0	0	0	0	0.194157	0.236163	0	0	0	0.0299988	0.119002	0.0908217	0.0281146	7.69185	0	0	0	0	0	0	0	0	0	0	0	0	0	0	0	0.153874	0	0	0	0	0	0	0
8a1356b95d80bd33afe2f8584aab1a05	Crenarchaeota; Thermoprotei; Desulfurococcales; Desulfurococcaceae; Sulfophobococcus; Sulfophobococcus zilligii	0.306044	2.30856	2.71705	4.44427	3.62776	3.37642	3.10402	5.7045	4.02167	6.13063	5.84588	7.1442	3.99591	4.64699	2.73973	3.23018	3.22815	3.49066	0	0.287693	1.20918	0.180422	0	0	0.195377	1.10157	0.518023	0.406686	0.0532812	2.68054	0.978648	2.36627	2.83395	3.60021	4.91837	6.93316	6.35207	0	0	0	0	0	0	3.3461	5.57535	3.24877	10.2358	10.0629
00a9170134312ce0fd58f406af18fe72	Crenarchaeota; Thermoprotei; Desulfurococcales; Desulfurococcaceae; Thermosphaera	0.229533	0.166323	0.281074	0.0903832	0.348663	0.160284	0	0.0443546	0.0838546	0.423903	0.498472	0.828177	2.24268	1.47377	2.06444	0	1.11512	0	2.28077	1.99254	1.52071	0.326296	1.32226	0.207345	0.045087	1.77994	3.24844	0.555473	0.0321907	0.534683	0.438167	0.687633	0	0.554683	0.294936	0.457198	1.08683	3.35961	3.13384	1.25435	0	0.116236	0.0518519	0	0.0890699	0	0.382832	0.631607
b3d180f2daf97a0e6e12209790f63a2b	Crenarchaeota; Thermoprotei; Desulfurococcales; Desulfurococcaceae; uncultured; uncultured archaeon	0.162586	0.153017	0.166563	1.01746	0.149427	0.209067	0.324632	0.344981	0.563503	0.52646	0.45202	0.694235	0.237417	0.313176	0	0.477413	0.285882	0.371587	0	0	0	0.049904	0	0	0	0	0	0.101671	0.0344108	0.774696	0	0.849429	0.756638	0.753532	1.20052	1.17007	1.06994	0	0	0	0	0	0	0.41507	0.952199	0.470991	0.511901	0.481734
011e075ec752aa362e170d2ad3e65ec1	Crenarchaeota; Thermoprotei; Desulfurococcales; Ignisphaeraceae; Ignisphaera; Desulfurococcaceae archaeon CSC-16S	0.793803	4.96973	0.832813	2.86386	1.89274	2.56106	5.00734	4.15209	3.58059	8.37322	5.60469	10.0324	11.4581	12.7159	14.8948	0.700826	1.79342	1.89171	24.8895	18.9877	23.9714	0.990403	6.17587	2.71306	0.157805	11.4887	15.6378	2.76993	0.119883	3.44574	1.63923	1.39549	3.28794	3.91418	6.18951	6.4519	7.7993	16.2401	17.5823	16.3189	0.633599	0.665716	0.381481	1.6539	10.1518	4.23357	10.0258	6.10464
4a9e7ed2fc9270319955c86ccc15d1c0	Crenarchaeota; Thermoprotei; Desulfurococcales; Ignisphaeraceae; Ignisphaera; Desulfurococcaceae archaeon CSC-16S	0	0	0	0	0	0	0	0	0	0	0	0	0	0	0	0	0	0	0	0	0	0	0	0	0	0	0	0	0	0	0	0	0	0	0	0	0	0	0	0	0	0	0	0	1.47177	0	0	0
247249c6d3c078651efa98a70aebc420	Crenarchaeota; Thermoprotei; Desulfurococcales; Ignisphaeraceae; Ignisphaera; uncultured Desulfurococcales archaeon	0.105203	0	0	3.13501	0	0	3.55316	6.90207	7.21318	5.30106	5.31883	5.60859	7.42567	6.19905	6.36697	3.04134	4.30598	2.46786	4.62049	6.70751	4.56675	1.88868	3.0078	1.17027	0.187863	4.82325	3.11893	0.788573	0.299707	2.40726	3.71664	4.49995	3.72816	5.5573	4.19142	4.32533	2.29192	0	0.461516	0	0	0	0.159259	2.71392	3.71761	3.4468	2.85483	3.0831
c2510afbc4d493f45bbc8f778a416d0b	Crenarchaeota; Thermoprotei; Desulfurococcales; Ignisphaeraceae; Ignisphaera; uncultured Desulfurococcales archaeon	0	0	0.0936914	0.356368	0.0996181	0.0731733	0	0.347445	0.258272	0.378322	0.22869	0.554633	0	0.69083	0	0.113036	0.14738	0	0	0	0	0	0	0	0	0	0	0	0	0	0	0	0	0	0	0	0	0	0	0	0	0	0	0	0	0	0.190322	0.224809
a45ddf0d24f9bbec84bc9ee33cf34e6e	Crenarchaeota; Thermoprotei; Desulfurococcales; Ignisphaeraceae; Ignisphaera	0.526014	0.63868	1.67604	1.01746	1.77652	0.212551	4.238	5.8622	4.49125	2.80323	4.23612	4.42763	4.74834	4.88187	1.83292	0.125005	0.131399	0	6.79808	5.41822	6.42206	0.234165	3.84656	0.875066	0	5.0473	3.75926	0.922482	0	0.437252	2.65347	1.29437	2.17361	0.753532	1.22129	2.04837	1.35713	9.89691	13.6445	11.078	0.208182	0	0	1.80077	2.32006	2.00706	1.34975	1.72889
ec63e66232334bd3833399adce81ad7d	Crenarchaeota; Thermoprotei; Desulfurococcales; Ignisphaeraceae; Ignisphaera	12.9208	11.7091	9.08807	0.555211	9.21468	16.1295	0	0	0.0469586	0.319067	0.103625	0.103758	0	0	0	0.0172879	0	0	0	0	0	0.103647	0.0908217	0	0	3.28603	2.7448	0.362049	0	0.617856	6.44351	0	0	0	0	0.0601576	0	0	0	0	0	0	0	0	0	0	0	0
cc72976e8d791b24ed2d708018971971	Crenarchaeota; Thermoprotei; Desulfurococcales; Ignisphaeraceae; Ignisphaera	0.382555	0	0	0.160107	0.307156	0.153315	0.733757	1.08669	5.791	3.36159	0.210823	2.33738	0	0.317782	0	0.0811203	0.0568212	0.0769447	0.195284	0.410229	0.265374	0.134357	0.10952	0.0597435	0.0270522	0.423201	0.338154	0	0	0.270906	0.0956406	0.859541	1.98102	5.91313	2.47165	2.21079	0.332245	0.230443	0.699717	0	0.244388	0	0	3.58876	1.80048	2.18904	1.39569	0.888532
ef5a6a0e69cbda41c8c707c08feb2838	Crenarchaeota; Thermoprotei; Desulfurococcales; Ignisphaeraceae; uncultured; uncultured archaeon	0	0	0	0.0981304	0	0	1.88998	1.1754	0.533315	0.332741	0.332315	0.264111	1.2857	1.24349	0.463052	0	0	0	1.28592	0.463506	1.00612	0	0	0	0	2.12845	1.2375	0.0322373	0	0	0	0.657296	0.70161	0.345369	0.178623	0.228599	0.0563126	0.5094	1.60786	0.459513	0	0	0	0.530013	0.305382	0	0.089692	0.0160578
58ab73178b173a65935d17546a40cfbd	Crenarchaeota; Thermoprotei; Fervidicoccales; Fervidicoccaceae; uncultured crenarchaeote	0	0	0	0	0	0	0	0	0	0	0	0	0	0	0	0.00797904	0	0.0150136	0	0	0	0	0	0	0.141273	0	0	0	0.0111003	1.6991	0.869662	0	0	0	0	0	0	0	0	0	0	0	0	0	0	0	0	0
2f3aff3d9bf9fa9468565853ecb6e83a	Crenarchaeota; Thermoprotei; Fervidicoccales; Fervidicoccaceae; uncultured; uncultured Desulfurococcales archaeon	0.306044	0.27277	0.197793	3.43198	0.647518	0.644622	2.28132	2.84363	1.38192	0.576599	3.50717	0.290522	1.61078	1.22968	2.33456	6.14253	4.89905	6.83119	8.24982	8.2845	9.23503	14.5758	15.7682	11.9206	0.1037	4.33781	5.97885	1.40604	0.150964	2.52608	18.0027	2.95278	0.46774	2.75249	5.43763	1.77164	5.68195	6.94967	5.12878	5.91157	9.68501	5.67972	7.21481	2.02427	1.04975	1.88932	2.84608	3.1393
3095cc4d8413da908351dd430960553f	Crenarchaeota; Thermoprotei; Geoarchaeales; uncultured crenarchaeote	0	0	0	0	0	0	0	0	0	0	0	0	0	0	0	0.00531936	0.010654	0	0	0	0	0	0	0.0913723	0.85515	0.0186706	2.35988	0.528195	0	0	0	0	0	0	0	0	0	0	0	0	0	0	0	0	0	0	0	0
27aa32de3df45529e4537c1270c39b07	Crenarchaeota; Thermoprotei; Terrestrial Miscellaneous Gp(TMCG); uncultured crenarchaeote	0	0	0	0	0	0	0	0.0197132	1.44062	1.66142	0	0	0	0	0	0	0	0.0450408	0	0	0.011538	0.0268714	0	0	0.180348	0	0	0	0	0.0285164	0	8.11002	0.949236	4.1235	5.03884	1.26331	0	0	0	0	0	0	0	1.6986	0.0848284	0	0.260326	0.163254
f5476ef955c4e25f176e973c7063249f	Crenarchaeota; Thermoprotei; Thermoproteales; Thermofilaceae; Thermofilum; uncultured Thermoproteales archaeon	16.1534	7.97685	0	5.92656	0	5.55768	6.57713	5.37923	4.28329	2.28816	2.87113	6.19529	2.17328	0	0	3.07459	3.63301	3.12471	4.80472	4.84283	0	0.871401	0.932258	0.537691	0	7.15086	4.51471	1.29197	0.244206	3.78556	0	11.8718	15.0365	0	3.53508	6.30151	10.08	6.25834	0	8.75559	0	0	0.566667	11.7305	6.99198	0	5.05338	6.01097
e674ebc796fd1b8d4efba1a106b9188d	Crenarchaeota; Thermoprotei; Thermoproteales; Thermofilaceae; Thermofilum; uncultured Thermoproteales archaeon	0	5.1294	9.16094	5.71997	9.17317	3.11161	0	5.32502	5.56795	3.67838	4.67206	2.72789	1.67288	4.52264	7.31237	2.62643	3.65254	2.46786	0	0	3.57909	0	0	0	0.764976	3.92084	3.57939	0.833209	0	3.33167	1.77714	0	0	17.8964	3.79263	5.52848	2.40455	0	8.06163	0	0	0	0	0	6.63995	16.7416	5.05119	4.75846
30465cc911b54cd0a90edfd0746486f0	Crenarchaeota; Thermoprotei; Thermoproteales; Thermofilaceae; Thermofilum; uncultured Thermoproteales archaeon	0	3.34642	0	2.696	0	0	4.53595	3.3611	3.61413	2.68927	2.89972	1.5658	4.67529	3.41731	0	1.07983	1.34595	1.08473	0	0	0	0	0	0	0	0	0	0	0	1.48761	0	5.92578	0	0	1.74469	2.5958	1.66122	0	0	0	0	0	0	5.03193	3.5225	0	2.91171	2.49164
e28516bb37b57b01a612e3b7d6fbe186	Crenarchaeota; Thermoprotei; Thermoproteales; Thermofilaceae; Thermofilum; uncultured Thermoproteales archaeon	0	0	0	2.44035	0	0	0.627029	4.41082	4.39398	2.393	1.90813	2.09402	3.64526	4.95095	6.15474	0.984082	1.18437	0.925213	0	0	0	0	0	0	0	0	0	2.49963	0	1.2571	0	0	0	3.26531	2.06455	2.48451	0	0	0	0	0	0	0	0.625798	2.72935	6.04796	2.47419	1.88144
85605429c97bbf93d9acc07d26d51957	Crenarchaeota; Thermoprotei; Thermoproteales; Thermofilaceae; Thermofilum; uncultured Thermoproteales archaeon	0	0	0	0	0	2.7771	0	0	0	1.58622	1.82952	1.25453	0	0	0	0	0	0	0	0	0	0	0	0	0	0	0	0	0	0	0	0	0	0	4.44481	0	3.32245	0	0	0	0	0	0	3.9719	0	0	2.30137	1.79312
5aa18421964bda64eee82b74ed20f43e	Crenarchaeota; Thermoprotei; Thermoproteales; Thermofilaceae; Thermofilum; uncultured Thermoproteales archaeon	0	0	0	0	0	0	0	0	0	0.695109	1.1095	0	0	0	0	0	0	0	0	0	0	0	0	0	0	0	0	0	0	0	0	0	0	0	0	0	0	0	0	0	0	0	0	0	0	0	0.428771	0
9e54d322e2ed37d9b6432a5326eff8eb	Crenarchaeota; Thermoprotei; Thermoproteales; Thermofilaceae; Thermofilum; uncultured Thermoproteales archaeon	0	0	0	0	0	0	0.351314	0	0.0670837	0.0250695	0	0	0.14245	0	0	0	0	0	0	0	0	0	0	0	0	0	0	0	0	0	0	0	0	0	0	0	0	1.1886	0	0	0	0	0	0	0.101794	0	0	0
a83d1feca4a6ffcca4069272adaa5466	Crenarchaeota; Thermoprotei; Thermoproteales; Thermofilaceae; Thermofilum	4.26549	4.2246	4.42432	11.05	12.4274	10.5997	14.2749	12.1236	10.2722	16.9333	21.5844	17.5294	15.5198	17.5701	10.8817	0.0970783	0.154483	0.268368	12.2071	10.6287	7.86201	0.786948	1.5039	1.76067	0	14.3453	11.044	2.38804	0.0166504	0.522801	0.960854	6.22914	8.59816	5.5259	5.82395	7.60693	8.3399	18.7629	17.1431	19.7466	0.470673	0.29059	0.17037	7.84163	7.54973	6.42796	5.82779	6.26522
6b3f158e9f649fc561db0662d460daeb	Crenarchaeota; Thermoprotei; Thermoproteales; Thermofilaceae; Thermofilum	2.4101	7.23837	5.99625	5.28355	10.1195	9.96899	0	0	0.189511	0.0296276	0	0.0471627	0	0.170405	0.810342	0.117026	0.271676	0.264615	0.173176	0	0.0299988	0.867562	2.35869	1.08944	0.162313	0.553896	1.27707	0.540594	0.0888021	5.66526	5.1468	0.273031	0.137571	0.156986	0.25755	0.186489	0	0.848999	0	0	0.552136	1.4371	0.037037	0.083014	0.0233278	0	0.560028	0.337214
a3ddb892411ad23321d69735794b0e25	Crenarchaeota; Thermoprotei; Thermoproteales; Thermoproteaceae; Pyrobaculum	4.60023	3.03373	3.7893	1.77668	3.21268	1.08018	1.6454	0.906806	2.06282	0.656365	0.63247	0.652732	1.76419	2.52383	1.31198	6.51489	4.79074	3.59576	3.29403	4.42195	7.37972	21.3244	27.4014	22.8642	0.846133	4.51207	5.96446	3.19645	1.28097	10.494	29.851	0.80898	1.62333	1.61172	1.39991	1.15803	0.951684	7.61674	1.33244	1.58967	14.256	9.94875	9.97037	1.32184	2.07406	2.55834	2.92265	4.05995
e069c33d24f775d33364282c6e5a373b	Crenarchaeota; Thermoprotei; Thermoproteales; Thermoproteaceae; Pyrobaculum	0	0	0	0	0	0	0	0	0	0	0	0	0	0	0	0	0	0	0	0	0	0	0	0	0	0	0	0	0	0	0	0	0	0	0	0	0	0	0	0	0	0	0	0	0	0	0	0
4f7b68f72b073a745a3b86c087a69ab0	Crenarchaeota; Verstraetearchaeia; Methanomethyliales; Methanomethyliaceae; Candidatus Methanomethylicus; uncultured archaeon	0	0	0	0	0	0	0	0	0	0	0	0	0	0	0	0	0	0	0	0	0	0.0191939	0	0	0	0	0	0	0	0	0	0	0	0	0	0	0	0	0	0	0	0	0	0	0	0	0	0
c9bba67152e0b672a1d9b910103abc50	Crenarchaeota; Verstraetearchaeia; Methanomethyliales; Methanomethyliaceae; Candidatus Methanomethylicus; uncultured Thermoprotei archaeon	0	0	0	0	0	0	0	0	0	0	0	0	0	0	0	0	0	0	0	0	0	0	0	0	0	0	0	0	0	0	0	0	0	0	0	0	0	0	0	0	0	0	0	0	0	0	0	0
78ad211914f5d5ac024bbc009b80bd9e	Euryarchaeota; Archaeoglobi; Archaeoglobales; Archaeoglobaceae; uncultured; uncultured archaeon	0	0	0	0	0	0	0	0	0	0	0	0	0	0	0	0.988071	0	0.0994651	0	0	0	0	0	0	0	0	0	0	0	0	0	0	0	0	0	0	0	0	0	0	0	0	0	0	0	0	0	0
17757dbd32209d753d9c66b5b17a55a7	Euryarchaeota; Archaeoglobi; Archaeoglobales; Archaeoglobaceae; uncultured; uncultured euryarchaeote	0	0	0	0	0	0	2.30355	0.431226	0.0922401	0	0	0	0	0	0	0	0	0	0	0	0	0	0	0.337375	0	0	0	0	0	0	0	0	0	0	0	0	0	0	0	0	0	0	0	0	0.0402935	0.0749304	0	0
eb6d416c7d4ae2f8510bc5553e2ee746	Euryarchaeota; Archaeoglobi; Archaeoglobales; Archaeoglobaceae; uncultured; uncultured euryarchaeote	0	0	0	0	0	0	0	0	0	0	0	0	0	0	0	0	0	0	0	0	0	0	0	0	0	0	0	0	0	0	0	0	0	0	0	0	0	0	0	0	0	0	0	0	0	0	0	0
5ea5857a254ce8fd1c59ca5b08569a80	Euryarchaeota; Methanobacteria; Methanobacteriales; Methanothermobacteraceae; Methanothermobacter; uncultured archaeon	0	0	0	0	0	0	0	0	0	0	0	0	0	0	0	0	0	0	0	0	0	0	0	0	0	0	0	0	0	0	0	0	0	0	0	0	0	0	0	0	0	0	0	0	0	0	0	0
520b7fc965d077efb2e9ae7d37eb2890	Euryarchaeota; Methanobacteria; Methanobacteriales; Methanothermobacteraceae; Methanothermobacter	0	0	0	1.42547	0.0581106	1.46695	0	0	0	0	0	0	0	0	0	0	0	0	0	0	0	0	0	0	0	0	0	0.00743937	0.209795	14.6717	0.0088968	0	0	0	0	0.0120315	0	0	0	0	0	0	63.7296	0	0	0	0	0.0240867
3dd10be35a7a1639b4b533a0b082282f	Euryarchaeota; Methanobacteria; Methanobacteriales; Methanothermobacteraceae; Methanothermobacter	0	0	0	0	0	0	0	0	0	0	0	0	0	0	0	0	0	0	0	0	0	0	0	0	0	0	0	0	0	0	0	0	0	0	0	0	0	0	0	0	0	0	0	0	0	0	0	0
daa7ba3b9b2baf6f589b8493d51186a8	Euryarchaeota; Methanomicrobia; Methanosarcinales; Methanosaetaceae; Methanosaeta; Methanosaeta thermophila PT	0	0	0	0	0	0	0	0	0	0	0	0	0	0	0	0	0	0	0	0	0	0	0	0	0	0	0	0	0	0	0	0	0	0	0	0	0	0	0	0	0	0	0	0	0	0	0	0
4f75aee913250b553c932a7644c7a7ba	Euryarchaeota; Thermoplasmata; Thermoplasmatales; A10	0	0	0	0	0	0	0	0	0	0	0	0	0	0	0	0	0	0	0	0	0	0	0	0	0	0	0	0	0	0	0	0	0	0	0	0	0	0	0	0	0	0	0	0	0	0	0	0
11f3ae703f07fb62e412fbefe8678083	Korarchaeota; Korarchaeia; Korarchaeales; Korarchaeaceae; Candidatus Korarchaeum; Candidatus Korarchaeum cryptofilum OPF8	0.0669472	0.0133058	0	0	0	0.0174222	0	0	0	0	0	0	0	0	0	0	0.0443916	0	0	0	0	0.0767754	0	0	0.15029	0	0	0	0	0.019011	0	0	0	0.345369	0	0	0	0	0	0	0	0	0	0	0.123001	0.2462	0.398145	0.0963468
74dd743c1c075d5cdcdf1471b454088d	Korarchaeota; Korarchaeia; Korarchaeales; Korarchaeaceae; Candidatus Korarchaeum; uncultured korarchaeote	0	0	0	0	0.456583	0	0	0	0	0	0	0	0	0	0	0.0279266	0	0	0	0	0.0599977	2.25336	1.59205	1.84502	0.165319	0.85885	1.29146	0.24054	0.0455111	1.44959	2.7024	0	0	0	0	0	0	0	0	0	24.8552	54.3192	1.47778	0	0	0	0	0
1b07aa08f6e32cb7e0aa25bb3ba3440e	Nanoarchaeaeota; Nanohaloarchaeia; Deep Sea Euryarchaeotic Group(DSEG); uncultured archaeon	0	0	0	0	0	0	0	0	0	0	0	0	0	0	0	0	0	0	0	0	0	0.199616	0	0	0.0480928	0	0	0	0	0	0	0	0	0	0	0	0	0	0	0	0	0	0	0	0	0	0	0
fe4e27e4ba598be8c40b4228ea170fbd	Nanoarchaeaeota; Nanohaloarchaeia; Deep Sea Euryarchaeotic Group(DSEG); uncultured archaeon	0	0	0	0	0	0	0	0	0	0	0	0	0	0	0	0	0	0	0	0	0.0853813	0.084453	0	0	0	0	0	0	0	0	0	0	0	0	0	0	0	0	0	0	0	0	0	0	0	0	0	0
f1fd37ff9ee1c15906035a9923e04718	Nanoarchaeaeota; Woesearchaeia; Candidatus Staskawiczbacteria bacterium RIFOXYA2_FULL_32_7	0	0	0	0	0	0	0	0	0	0	0	0	0	0	0	0	0	0	0	0	0	0	0	0	0	0	0	0	0	0	0	0	0	0	0	0	0	0	0	0	0	0	0	0	0	0	0	0
401b8d3e53a0a3f499dc81120c83480d	Nanoarchaeaeota; Woesearchaeia; uncultured euryarchaeote	0	0	0	0	0	0	0	0	0	0	0	0	0	0	0	0	0	0	0	0	0	0	0	0	0	0	0	0	0	0	0	0	0	0	0	0	0	0	0	0	0	0	0	0	0	0	0	0
7f59b08d261869730edf87d8b041de09	Thaumarchaeota; SCGC AB-179-E04; Thaumarchaeota archaeon SCGC AB-179-E04	0	0	0	0	0	0	0	0	0	0	0	0	0	0	0	0	0	0	0	0	0	0	0	0	1.35862	0	0	0	0	0	0	0	0	0	0	0	0	0	0	0	0	0	0	0	0	0	0	0
7a06923e97735eed3d9c665069447a41	Thaumarchaeota; SCGC AB-179-E04; uncultured thaumarchaeote	0	0	0	0.0309885	0	0	0	0	0	0	0	0	0	0	0	0.0146282	0	0	0.0221076	0.0213106	0.103842	0.176583	0	0	0.831104	0	0	0	0	0	0	0	0	0	0	0	0	0	0	0	0	0	0	0	0.0106036	0	0.00656283	0.0053526
[truncated: 135 more columns]

## Sheet: rel abd phyla
taxonomy	LCB003.BES.A-	LCB003.BES.B-	LCB003.BES.C-	LCB003.BES.A+	LCB003.BES.B+	LCB003.BES.C+	LCB003.ACE.A-	LCB003.ACE.B-	LCB003.ACE.C-	LCB003.ACE.A+	LCB003.ACE.B+	LCB003.ACE.C+	LCB003.FOR.A-	LCB003.FOR.B-	LCB003.FOR.C-	LCB003.FOR.A+	LCB003.FOR.B+	LCB003.FOR.C+	LCB003.HYD.A-	LCB003.HYD.B-	LCB003.HYD.C-	LCB003.HYD.A+	LCB003.HYD.B+	LCB003.HYD.C+	LCB003.ENV	LCB003.DIC+HYD.A-	LCB003.DIC+HYD.B-	LCB003.DIC+HYD.C-	LCB003.DIC+HYD.A+	LCB003.DIC+HYD.B+	LCB003.DIC+HYD.C+	LCB003.MET.A-	LCB003.MET.B-	LCB003.MET.C-	LCB003.MET.A+	LCB003.MET.B+	LCB003.MET.C+	LCB003.MET+HYD.A-	LCB003.MET+HYD.B-	LCB003.MET+HYD.C-	LCB003.MET+HYD.A+	LCB003.MET+HYD.B+	LCB003.MET+HYD.C+	LCB003.MMA.A-	LCB003.MMA.B-	LCB003.MMA.C-	LCB003.MMA.A+	LCB003.MMA.B+	LCB003.MMA.C+
Bacteria; Acidobacteria	0.353864	0.312687	1.75932	0	0.0664121	0.181191	0.200116	0.0739244	0.0503128	0	0.0142931	0.12451	0	0.451343	0	0	0.0532699	0.0431641	0	0.0213106	0.0738433	0.0268714	0.293835	0.0948867	0.384743	0.504108	0.0899345	0	0.00777018	0	0.0088968	0	0	0	0	0	0.0168938	0	0.0818818	0	0	0.206055	0.0296296	0.172414	0.0106036	0	0	0	0
Archaea; Crenarchaeota	44.4912	52.4516	39.975	79.0337	54.7983	57.549	65.9937	79.109	83.7607	86.5855	88.0938	87.8943	63.4524	67.4112	57.9394	48.1269	39.1338	45.5832	70.9985	66.0522	71.0188	51.1094	69.4038	50.5605	28.522	67.9425	70.6598	20.25	2.76618	49.4784	77.8203	75.7306	70.4223	81.5803	90.7573	89.5596	85.0828	72.0073	68.9966	65.8843	31.6166	22.1694	20.4963	73.5185	85.5537	75.4924	88.34	86.3964	83.5344
Bacteria; Planctomycetes	0.382555	0	0.0520508	0.0439004	0	0	0	0.00492829	0.167709	0	0	0	0	0	0	0.0359057	0.165137	0	0.0110538	0.0639318	0.417676	0.0652591	0	0.421719	0	0	0.104324	0	0	0.0879257	0.0533808	0	0	0.0209314	0	0.0360946	0.163307	0	0	0.0745156	0	0	0	0	0.0402935	0	0	0.302422	0
Bacteria; Proteobacteria	43.6591	41.3213	49.5836	15.6647	37.5228	37.0326	28.9545	17.2811	12.1623	11.4112	9.75327	9.28916	35.313	29.7287	39.4945	10.2145	10.7552	11.9696	26.9934	31.1934	24.846	28.0115	25.7319	31.8327	5.2827	29.1138	25.3975	5.54233	1.36755	17.2477	17.2131	23.0458	24.914	16.3161	7.79296	8.52734	13.0814	26.9982	29.3956	33.6687	17.1705	15.3115	10.5037	24.8978	11.2567	21.687	9.14421	11.0692	14.3374
Bacteria; Chloroflexi	0.0286917	0.0598763	0.114512	0.0335709	0.182633	0.00696888	0	0	0.0486357	0	0	0	0	0	0	0.0811203	0.287657	0.0638078	0	0	0.0184608	0.0191939	0.0160274	0	8.35012	0.0248942	0	10.3928	14.3271	0.47765	0	0	0	0	0	0	0	0	0.0446628	0	0	0	0	0	0	0	0.0853168	0.0508497	0
Bacteria; Patescibacteria	0	0.0133058	0.249844	0	0.0913166	0.0696888	0	0.125671	0	0	0.0178664	0.0415032	0	0.0460554	0	0.0265968	0.113642	0	0.0110538	0	0.145379	0.0115163	0.0614382	0.0948867	2.39562	0.0373413	0.0575581	0.0619947	0.00555013	0.00475274	0.0289146	0	0	0	0	0	0	0	0.0446628	0.0745156	0	0	0	0.0127714	0.00848284	0.0160565	0.0546902	0	0
Bacteria; Bacteroidetes	0.258225	0	0.104102	0.0258238	0.033206	0	0	0.561825	0.202928	0.0752085	0.148291	0.0471627	0	0	0	0.041225	0.10654	0.0356573	0.110538	0	0.0138456	0.145873	0	0.583377	8.8581	0	0.0647529	5.18524	6.99871	0.123571	0.29137	0.0910102	2.11859	0	0.0290782	0.0782049	0.433607	0	0	0	2.97791	2.86892	0.0333333	0.306513	0	0.139156	0	0	0
Bacteria; Caldiserica	0.0478194	0	0	0	0	0	0	0	0	0	0	0	0	0	0	0	0	0	0	0	0.0323064	0	0	0	0	0	0	0.00495958	0	0	0	0	0	0	0	0	0	0	0	0	0	0	0	0	0	0	0.00437522	0	0
Bacteria; TA06	0.956389	0.0931408	0.437227	0.27115	0.290553	0.519182	0	0.140456	0.270012	0.00683714	0.0696789	0.150921	0.146103	0.377654	0	0.0438847	0.25392	0.0825748	0.228445	1.12946	0.466136	0.353167	0.467464	0.172202	0.476419	0	0.647529	0.0396766	0.0399609	0.0736675	0.131228	0	0.0550282	0	0.0830806	0.186489	0.152044	0.545785	0.238202	0	0	0.322291	0.133333	0	0.192985	0	0.170634	0.0963468	0.132285
Bacteria; Firmicutes	2.61094	1.49025	0.312305	0.198843	0.398473	0.675982	1.61427	0.197132	0.581951	0.337299	0.293009	0.130169	0.431003	0.810574	1.15763	0.198146	0.321395	0.617435	0.655859	0.783165	0.170763	1.78119	0.817395	0.15463	0.030058	0.784167	0.0899345	0.364529	0.461771	0.584587	1.55472	0.040449	1.14184	0	0.103851	0.0180473	0.337876	0.278957	0.193539	0.0372578	0.271542	0.211338	0.211111	0.172414	0.154812	0.904517	0.0196885	0.286364	0
Bacteria; Verrucomicrobia	0	0	0	0	0.016603	0	0	0.0344981	0	0	0	0	0	0	0	0	0.0177566	0	0	0	0	0.0115163	0.0160274	0	0.0060116	0	0	0	0	0	0	0	0	0	0	0	0	0	0.186095	0	0	0	0	0	0	0	0	0.0990232	0
Bacteria; Armatimonadetes	0.0573833	0.139711	0.0936914	0	0	0.0174222	0	0	0	0	0	0	0	0	0	0	0	0	0	0	0.0276912	0.107486	0	0	0.607172	0	0.1367	0	0	0	0	0	0	0	0	0	0	0	0	0	0	0	0	0	0	0	0	0	0
Archaea; Thaumarchaeota	0	0	0	0.0309885	0	0	0	0	0	0	0	0	0	0	0	0.0146282	0.0550455	0	0.0221076	0.0213106	0.103842	0.176583	0	0	4.04431	0	0	0	0	0	0	0	0	0	0	0	0	0	0	0	0	0	0	0	0.0106036	0	0.00656283	0.0053526	0
Archaea; Euryarchaeota	0	0.0399175	0	1.42547	0.0581106	1.46695	2.30355	0.431226	0.0922401	0	0.166157	0.277317	0	0	0	0.988071	0	0.0994651	0	0	0.223838	0.122841	0	0.337375	0.0045087	0	0	0.00743937	0.209795	14.819	0.0088968	0	0	0.313972	0	0.0120315	0	0	0.491291	0	0	0	63.837	0.185185	0.0402935	0.0749304	0	0.0321156	0
Bacteria; Aquificae	0.219969	0.0997938	0.208203	0.0387357	0.0913166	0.0801422	0	0	0	0	0	0	0	0	0	0.0359057	0.131399	0.0882049	0	0	0.023076	0.0115163	0	0.087858	23.1492	0.0124471	0	9.09587	12.2747	1.34978	0	0	0	0	0	0	0	0	0	0	0.968501	0.0211338	0	0	0	0	0	0	0
Bacteria; Acetothermia	1.63542	0.997938	2.04039	0.743725	1.54408	0.526151	0.0355761	0.0123207	0	0.0136743	0.0142931	0.0754603	0.0328731	0	0	28.9001	30.9072	31.5905	0.305822	0.0426212	0.618438	1.38196	0.0721231	0.172202	2.23782	0.0622355	0.0359738	0.0198383	0.0210905	0.0261401	0.0311388	0.040449	0.0962994	0.0418629	0	0.0180473	0	0	0	0	0	0	0.0222222	0	0.014845	0.0374652	0.0306265	0.0374682	0.0583612
Bacteria; uncultured	0.0286917	0	0	0	0	0	0	0	0	0	0	0	0	0	0	0	0.010654	0	0	0	0	0.0230326	0	0	0.0946827	0	0	0	0	0	0	0	0	0	0	0	0	0	0	0	0	0	0	0	0	0	0	0	0
Archaea; Nanoarchaeaeota	0	0.0199588	0	0	0	0	0	0	0	0	0	0	0	0	0	0	0	0	0	0	0.0853813	0.284069	0	0	0.0510986	0	0	0	0	0	0	0	0	0	0	0	0	0	0	0	0	0	0	0	0.0402935	0	0	0	0.0116722
Bacteria; Nitrospirae	0	0.0665292	0.114512	0	0	0.0139378	0	0	0	0	0	0	0	0	0	0.146282	0.0976615	0	0.140015	0	0.00692281	0	0.0213698	0	0.886711	0.0124471	0	0	0	0	0	0	0	0	0	0	0	0	0	0	0.117668	0	0	0	0	0	0.00656283	0	0
Bacteria;unknown	0.219969	0.119753	0.114512	0	0.0664121	0.06272	0	0	0	0.00455809	0	0	0	0	0	0.151602	0	0.163273	0	0	0.0276912	0.0191939	0	0.0738007	1.51643	0	0	0	0	0	0	0	0	0	0	0	0	0	0	0	0	0	0	0	0	0	0	0	0
Bacteria; Spirochaetes	0	0	0	0	0	0	0	0	0	0	0	0	0	0	0	0	0	0	0	0	0	0	0	0	0.42983	0	0	0	0	0	0	0	0	0	0	0	0	0	0	0	0	0	0	0	0	0.203383	0	0	0
Archaea;unknown	0	0	0	0.131701	0	0	0	0.0936376	0.0737921	0.223347	0.110772	0.00754603	0	0	0	0	0	0.0131369	0	0	0.0138456	0	0	0	0.0721392	0	0.597165	0	0	0	0	0	0	0	0.141237	0.0661734	0.174569	0	0	0	0	0	0	0.063857	0.0275692	0	0.0262513	0.176636	0
Bacteria; Hydrothermae	0.277353	0.0864879	0.156152	0	0.356965	0	0	0	0	0	0	0	0	0	0	0	0.0284106	0	0	0	0.179993	0	0	0	2.83898	0	0	0.0793533	0.0987923	0	0	0	0	0	0	0	0	0	0	0	0	0	0	0	0	0	0	0.0053526	0
Bacteria; Atribacteria	0.248661	0.226199	0.468457	0.111042	0.664121	0.198613	0	0	0	0	0	0	0	0	0	3.36317	5.65193	3.88852	0.0221076	0.0319659	0.108457	0.295585	0	0.13003	0.213412	0	0.0215843	0	0.125433	12.7944	0	0	0	0.0313972	0	0.00902364	0	0	0	0	0	0	0	0	0	0.0267609	0.00656283	0	0
Bacteria; Deinococcus-Thermus	0.650344	0.651986	0.853633	0.15236	0.564503	0.0487822	0	0.0295698	0	0	0	0.00754603	0	0	0.115763	0.315172	0.0514942	0.0450408	0.0847458	0.0745871	0.334603	0.322457	0.0534245	0	5.74709	0.236495	0.0863371	47.5549	59.8271	0.064162	0	0	0.123813	0.125589	0	0	0	0	0	0.0372578	0.0995655	0.147937	0.351852	0	0.0848284	0	0	0.0214104	0.0855965
Bacteria; Thermotogae	1.69281	1.22414	1.58234	0.542299	1.56899	0.578417	0	0	0	0	0	0	0	0	0	2.85251	2.34743	1.1279	0	0.0372936	0.429214	11.6775	0	13.1611	0.667288	0.174259	0.0395712	0.23806	0.341888	0.358832	0.0289146	0	0	0	0	0.00902364	0	0	0	0	9.42252	0.877054	2.58148	0	0.0127243	0	0.00656283	0	0
Bacteria; Cyanobacteria	0.793803	0.199588	0.322715	0.0180766	0.373568	0.12544	0	0.182347	0.0335419	0	0	0.115077	0	0	0	0.0731412	0	0.0487942	0.165807	0	0.0299988	0.103647	0	0	0.0090174	0.0995768	0	0	0	0	0	0	0	0	0	0	0	0	0	0.186289	0.407314	0	0	0	0	0	0	0	0
Archaea; Korarchaeota	0.0669472	0.0133058	0	0.0697242	0.456583	0.0174222	0	0.0221773	0.150938	0	0	0	0	0	0	0.0279266	0.0443916	0	0	0	0.0599977	2.33013	1.59205	1.84502	0.354685	0.85885	1.29146	0.24054	0.0455111	1.4686	2.70685	0.101122	0	0.345369	0.178623	0.204536	0	0	0	0	24.8552	54.3615	1.47778	0	0.366883	0.7386	0.398145	0.355948	0.381293
Bacteria; Dictyoglomi	0.181714	0.119753	0.291484	0.0826361	0.190935	0.278755	0	0	0	0	0	0	0	0	0	2.55994	4.24739	2.68744	0	0	0.0715357	0.168906	0	0.0632578	0.63723	0	0	0.148787	0.206465	0	0	0	0	0	0	0	0	0	0	0	5.56662	0	0.0222222	0	0	0	0.00875044	0	0
Bacteria; Synergistetes	0.162586	0.133058	0.176973	0.00774713	0.282251	0	0	0	0	0	0	0	0	0	0	0.117026	3.01685	0.103219	0	0	0.0276912	1.28983	0.926915	0	0	0	0	0	0.0144303	0.50379	0	0.0202245	0	0	0	0	0	0	0	0	6.45366	2.71041	0.111111	0	0	0	0	0	0
[truncated: 134 more columns]

## Sheet: blastn ASVs vs refDB
ASV	top blastn hit	identity (%)	alignment length (nt)	group	ASV sequence
ASV_eb6d4	Archaeoglobi WYZ-LMO1	98.819	254	Archaeoglobi	UACCGGCGGCCCGUGGCGGUCACUAUUAUUGGGCUUAAAGCGUCCGUAGCCGGGUUGGUAAGUCUCCCGGGAAAUCUGGCCGCUUAACGGUCAGAAUUCCGGGAGAUACUGCCAGCCUAGGGACCGGGAGAGGCCGAGGGUAUUCCCGGAGUAGGGGUGAAAUCCUAUAAUCCCGGGAGGACCACUUGUGGCGAAGGCGCUCGGCUGGAACGGGUCCGACGGUGAGGGACGAAGGCCAGGGGAGCAAACCGG
ASV_daa7b	Methanosaeta thermophila PT	98.031	254	Methanothrix	CACCGGCGGCUCGAGUGGUAACCGCUGUUAUUGGGUCUAAAGGGUCUGUAGCCUGCCGGCUAAGUCUCUUGGGAAAUCUGGCAUCUCAAGUGUCAGGCUGCCAGGGGAUACUGGUCGGCUUGGGACCGGGAGAGGUGAGAGGUACCUCAGGGGUAGGGGUGAAAUCUUGUAAUCCUUGAGGGACCACCAGUGGCGAAGGCGUCUCACCAGAACGGAUCCGACGGCAAGGGACGAAAGCUAGGGGCACGAACCGG
ASV_c9bba	Ca. Methanosuratus sp. Ch88	100	253	Ca. Methanomethylicia	UACCAGCUCCGCGAGUGGUCGGGACGAUUAUUGGGCCUAAAGCGUCCGUAGCCGGCCUAUCAAGUCUCUGGUUAAACCUCAAGGCUCAACCUUGAGAUUGCUGGAGAUACUGUUAGGCUAGGGGGCGGGAGAGGUUGAGGGUACUUCGCGGGUAGGGGCGAAAUCCUAUAAUCCGCGAAGGACCACCAGUGGCGAAGGCGCUCAACUGGAACGCGCCCGACGGUGAGGGACGAAAGCCAGGGGAGCAAAGGGG
ASV_78ad2	Archaeoglobi WYZ-LMO1	98.425	254	Archaeoglobi	UACCGGCGGCCCGAGUGGUGGCCACUAUUAUUGGGCUUAAAGCGUCCGUAGCCGGGUUGGUUAGUCUCCCGGGAAAUCUGGCCGCUUAACGGUCAGAAUGCCGGGAGAUACUGCCAGCCUAGGGACCGGGAGAGGCCGAGGGUAUUCCCGGAGUAGGGGUGAAAUCCUAUAAUCCCGGGAGGACCACCUGUGGCGAAGGCGCUCGGCUGGAACGGGUCCGACGGUGAGGGACGAAGGCCAGGGGAGCAAACCGG
ASV_74dd7	Ca. Methanodesulfokores washburnensis	100	252	Ca. Korarchaeia	AACCAGCUCCCCGAGGGGUUCCCACGCAUACUGGGCCUAAAGCGUCCGUAGCCGGCCCUGCAAGUCUGCAGUUAAAUCCGCCUGUAGACAGGCGGGCUGCUGCAGAUACUGCAGGGCUAGGGAGCGGGAGGAGCCGGGGGUAUUCCCGGGGGAGCGGUAAAAUGCGUAGAUCCCGGGAGGACCACCAGUGGCGAAGGCGCCCGGCUUGAACGCGUCCGACGGUGAGGGACGAAAGCUGGGGGAGCAAACCGG
ASV_5ea58	Methanothermobacter thermautotrophicus DeltaH	100	255	Methanothermobacter	CACCGGCAGCUCAAGUGGUAGCCGCUUUUAUUGGGCCUAAAGCGUCCGUAGCCGGUCUGAUAAGUCUCUGGUGAAAUCCCACAGCUUAACUGUGGGAAUUGCUGGAGAUACUAUCAUGACUCGAGGUCGGGAGAGGCUGGAGGUACUCCCAGGGUAGGGGUGAAAUCCUGUAAUCCUGGGAGGACCACCUGUGGCGAAGGCGUCCAGCUGGAACGAACCUGACGGUGAGGGACGAAAGCCAGGGGCGCGAACCGG
ASV_520b7	Methanothermobacter crinale Tm2	99.606	254	Methanothermobacter	CACCGGCAGCUCGAGUGGUAGCCGCGUUUAUUGGGCCUAAAGCGUCCGUAGCCGGUCCGAUAAGUCUCUGGUGAAAGCCCACAGCUCAACUGUGGGAAUCGCUGGAGAUACUAUCGGACUUGAGGCCGGGAGAGGCUGGAGGUACUCCCAGGGUAGGGGUGAAAUCCUAUAAUCCUGGGAGGACCACCUGUGGCGAAGGCGUCCAGCUGGAACGGACCUGACGGUGAGGGACGAAAGCCAGGGGCGCGAACCGG
ASV_4f7b6	Ca. Methanomethylicia DRTY-6_bin_144	100	253	Ca. Methanomethylicia	UACCAGCUCCGCGAGUGGUCGGGACGAUUAUUGGGCCUAAAGCGUCCGUAGCCGGCCUAACAAGUCUCUGGUUAAAUCUCAAGGCUUAACCUUGAGAUCGCUGGAGAUACUGUUAGGCUAGGGGGCGGGAGAGGUUGAGGGUACUUCGCGGGUAGGGGCGAAAUCCUAUAAUCCGCGAAGGACCACCAGUGGCGAAGGCGCUCAACUGGAACGCGCCCGACGGUGAGGGACGAAAGCUAGGGGAGCAAAGGGG
ASV_3dd10	Methanothermobacter crinale Tm2	99.213	254	Methanothermobacter	CACCGGCAGCUCGAGUGGUAGCCGCGUUUAUUGGGCCUAAAGCGUCCGUAGCCGGUCCGAUAAGUCUCUGGUGAAAGCCCAUAGCUCAACUGUGGGAAUCGCUGGAGAUACUAUCGGACUUGAGGCCGGGAGAGGCUGGAGGUACUCCCAGGGUAGGGGUGAAAUCCUAUAAUCCUGGGAGGACCACCUGUGGCGAAGGCGUCCAGCUGGAACGGACCUGACGGUGAGGGACGAAAGCCAGGGGCGCGAACCGG
ASV_27aa3	Ca. Nezhaarchaeia GMQP_bin_37	98.419	253	Ca. Nezhaarchaeia	UACCAGCCCCGCGAGUGGUCGGGACGCUUAUUGGGCUUAAAGCGUCCGUAGCCGGUCCAGCAAGUCUCCCCUCAAAUCCCACGGCCCAACCGUGGGGCUGGGGGAGAUACUGCUGGGCUAGGGGGCGGGAGAGGCCGAGGGUACUCCCGGGGUAGGGGCGAAAUCCUAUAAUCCCGGGAGGACCACCAGUGGCGAAGGCGCUCGGCCAGAACGCGCCCGACGGUGAGGGACGAAAGCUGGGGGAGCAAAGGGG
ASV_17757	Archaeoglobi WYZ-LMO1	99.606	254	Archaeoglobi	UACCGGCGGCCCGAGUGGCGGUCACUAUUAUUGGGCUUAAAGCGUCCGUAGCCGGGUUGGUAAGUCUCCCGGGAAAUCUGGCCGCUUAACGGUCAGAAUUCCGGGAGAUACUGCCAGCCUAGGGACCGGGAGAGGCCGAGGGUAUUCCCGGAGUAGGGGUGAAAUCCUAUAAUCCCGGGAGGACCACUUGUGGCGAAGGCGCUCGGCUGGAACGGGUCCGACGGUGAGGGACGAAGGCCAGGGGAGCAAACCGG

## Sheet: blastn ASVs vs MG
ASV	top blastn hit	identity (%)	alignment length (nt)
ASV_eb6d4; Archaeoglobi	LCB024_Ga0272449_100344015_Ga0272449_1003440; Archaeoglobi	99.213	254
ASV_daa7b; Methanothrix	LCB019_Ga0272448_10259441_Ga0272448_1025944; Methanothrix	100	254
ASV_c9bba; Ca. Methanomethylicia	LCB024_Ga0272449_10060255_Ga0272449_1006025; Ca. Methanomethylicia	98.024	253
ASV_78ad2; Archaeoglobi	LCB024_Ga0272449_10627571_Ga0272449_1062757; Archaeoglobi	100	254
ASV_74dd7; Ca. Korarchaeia	LCB019_Ga0272448_10276252_Ga0272448_1027625; Ca. Korarchaeia	100	252
ASV_5ea58; Methanothermobacter	LCB019-055_Ga0272448_100819710_Ga0272448_1008197; Methanothermobacter	100	255
ASV_520b7; Methanothermobacter	LCB019_Ga0272448_10079081_Ga0272448_1007908; Methanothermobacter	99.606	254
ASV_4f7b6; Ca. Methanomethylicia	LCB024_Ga0272449_10060255_Ga0272449_1006025; Ca. Methanomethylicia	100	253
ASV_3dd10; Methanothermobacter	LCB019_Ga0272448_10079081_Ga0272448_1007908; Methanothermobacter	100	254
ASV_27aa3; Ca. Nezhaarchaeia	LCB003_Ga0272445_100134913_Ga0272445_1001349; Ca. Nezhaarchaeia	100	253
ASV_17757; Archaeoglobi	LCB024_Ga0272449_100344015_Ga0272449_1003440; Archaeoglobi	100	254

## Sheet: max methane
sample ID	max. headspace CH4 (ppm)	incubation time (d)
LCB003.BES.A-	71	43
LCB003.BES.B-	93	43
LCB003.BES.C-	80	43
LCB003.BES.A+	88	43
LCB003.BES.B+	53	43
LCB003.BES.C+	47	43
LCB003.ACE.A-	141	43
LCB003.ACE.B-	133	43
LCB003.ACE.C-	194	43
LCB003.ACE.A+	1449	43
LCB003.ACE.B+	102	43
LCB003.ACE.C+	124	43
LCB003.FOR.A-	75	43
LCB003.FOR.B-	91	43
LCB003.FOR.C-	94	43
LCB003.FOR.A+	946	43
LCB003.FOR.B+	83	43
LCB003.FOR.C+	86	43
LCB003.HYD.A-	99	43
LCB003.HYD.B-	93	43
LCB003.HYD.C-	97	43
LCB003.HYD.A+	159	43
LCB003.HYD.B+	179	43
LCB003.HYD.C+	156	43
LCB003.DIC+HYD.A-	209	43
LCB003.DIC+HYD.B-	184	43
LCB003.DIC+HYD.C-	194	43
LCB003.DIC+HYD.A+	75011	43
LCB003.DIC+HYD.B+	85242	43
LCB003.DIC+HYD.C+	541	43
LCB003.MET.A-	1156	43
LCB003.MET.B-	934	43
LCB003.MET.C-	2094	43
LCB003.MET.A+	2305	43
LCB003.MET.B+	404	43
LCB003.MET.C+	133	43
LCB003.MET+HYD.A-	119	43
LCB003.MET+HYD.B-	110	43
LCB003.MET+HYD.C-	94	43
LCB003.MET+HYD.A+	860	43
LCB003.MET+HYD.B+	1973	43
LCB003.MET+HYD.C+	50337	43
LCB003.MMA.A-	345	43
LCB003.MMA.B-	213	43
LCB003.MMA.C-	339	43
LCB003.MMA.A+	140	43
LCB003.MMA.B+	137	43
LCB003.MMA.C+	98	43
LCB003.MMA+HYD.A-	115	43
LCB003.MMA+HYD.B-	95	43
LCB003.MMA+HYD.C-	87	43
LCB003.MMA+HYD.A+	63235	43
LCB003.MMA+HYD.B+	282	43
LCB003.MMA+HYD.C+	47400	43
LCB003.NON.A-	130	43
LCB003.NON.B-	154	43
LCB003.NON.C-	156	43
LCB003.NON.A+	387	43
LCB003.NON.B+	166	43
LCB003.NON.C+	155	43
LCB019.BES.A-	4361	32
LCB019.BES.B-	4038	32
LCB019.BES.C-	4339	32
LCB019.BES.A+	143	32
LCB019.BES.B+	339	32
LCB019.BES.C+	105	32
LCB019.ACE.A-	87451	27
LCB019.ACE.B-	78029	27
LCB019.ACE.C-	81755	27
LCB019.ACE.A+	83787	27
LCB019.ACE.B+	82343	27
LCB019.ACE.C+	78004	27
LCB019.FOR.A-	29021	27
LCB019.FOR.B-	26750	27
LCB019.FOR.C-	27694	27
LCB019.FOR.A+	21244	27
LCB019.FOR.B+	19100	27
LCB019.FOR.C+	20847	27
LCB019.HYD.A-	25082	14
LCB019.HYD.B-	23078	14
LCB019.HYD.C-	17131	14
LCB019.HYD.A+	15300	14
LCB019.HYD.B+	15925	14
LCB019.HYD.C+	12511	14
LCB019.DIC+HYD.A-	196091	6
LCB019.DIC+HYD.B-	189088	6
LCB019.DIC+HYD.C-	175574	6
LCB019.DIC+HYD.A+	178024	6
LCB019.DIC+HYD.B+	177410	6
LCB019.DIC+HYD.C+	171108	6
LCB019.MET.A-	47812	32
LCB019.MET.B-	60362	32
LCB019.MET.C-	53984	32
LCB019.MET.A+	6872	32
LCB019.MET.B+	3966	32
LCB019.MET.C+	5936	32
LCB019.MET+HYD.A-	15931	14
LCB019.MET+HYD.B-	14224	14
LCB019.MET+HYD.C-	17095	14
LCB019.MET+HYD.A+	11630	14
LCB019.MET+HYD.B+	9730	14
LCB019.MET+HYD.C+	10587	14
LCB019.MMA.A-	34207	32
LCB019.MMA.B-	30238	32
LCB019.MMA.C-	27156	32
LCB019.MMA.A+	4989	32
LCB019.MMA.B+	3365	32
LCB019.MMA.C+	3081	32
LCB019.MMA+HYD.A-	15565	14
LCB019.MMA+HYD.B-	22416	14
LCB019.MMA+HYD.C-	13508	14
LCB019.MMA+HYD.A+	10794	14
LCB019.MMA+HYD.B+	12257	14
LCB019.MMA+HYD.C+	10833	14
LCB019.NON.A-	18493	32
LCB019.NON.B-	22448	32
LCB019.NON.C-	12636	32
LCB019.NON.A+	348	32
LCB019.NON.B+	245	32
LCB019.NON.C+	374	32
LCB024.BES.A-	228	54
LCB024.BES.B-	180	54
LCB024.BES.C-	199	54
LCB024.BES.A+	105	54
LCB024.BES.B+	107	54
LCB024.BES.C+	110	54
LCB024.ACE.A-	256	54
LCB024.ACE.B-	162	54
LCB024.ACE.C-	877	54
LCB024.ACE.A+	468	54
LCB024.ACE.B+	3586	54
LCB024.ACE.C+	3498	54
LCB024.FOR.A-	128	54
LCB024.FOR.B-	121	54
LCB024.FOR.C-	98	54
LCB024.FOR.A+	453	54
LCB024.FOR.B+	114	54
LCB024.FOR.C+	119	54
LCB024.HYD.A-	91	54
LCB024.HYD.B-	89	54
LCB024.HYD.C-	89	54
LCB024.HYD.A+	89	54
LCB024.HYD.B+	97	54
LCB024.HYD.C+	78	54
LCB024.DIC+HYD.A-	108	54
LCB024.DIC+HYD.B-	78	54
LCB024.DIC+HYD.C-	113	54
LCB024.DIC+HYD.A+	125	54
LCB024.DIC+HYD.B+	107	54
LCB024.DIC+HYD.C+	110	54
LCB024.MET.A-	2087	54
LCB024.MET.B-	226	54
LCB024.MET.C-	547	54
LCB024.MET.A+	6367	54
LCB024.MET.B+	1135	54
LCB024.MET.C+	699	54
LCB024.MET+HYD.A-	105	54
LCB024.MET+HYD.B-	106	54
LCB024.MET+HYD.C-	84	54
LCB024.MET+HYD.A+	80	54
LCB024.MET+HYD.B+	95	54
LCB024.MET+HYD.C+	112	54
LCB024.MMA.A-	1353	54
LCB024.MMA.B-	960	54
LCB024.MMA.C-	477	54
LCB024.MMA.A+	1895	54
LCB024.MMA.B+	31628	54
LCB024.MMA.C+	508	54
LCB024.MMA+HYD.A-	89	54
LCB024.MMA+HYD.B-	82	54
LCB024.MMA+HYD.C-	70	54
LCB024.MMA+HYD.A+	100	54
LCB024.MMA+HYD.B+	81	54
LCB024.MMA+HYD.C+	99	54
LCB024.NON.A-	928	54
LCB024.NON.B-	3350	54
LCB024.NON.C-	1422	54
LCB024.NON.A+	2018	54
LCB024.NON.B+	3158	54
LCB024.NON.C+	3587	54
